# Supplementary material for: The Effects and Toxicity of Different Pyrene Concentrations on Escherichia coli Using Transcriptomic Analysis
Source: Microorganisms. 2024 Feb 4;12(2):326. doi: 10.3390/microorganisms12020326 (PMC10892627; doi:10.3390/microorganisms12020326)
Supplement: Supplementary file 1 [file microorganisms-12-00326-s001.zip]

Archive with 5 entries (5 files):
- Figure S1.eps
- Figure S2.eps
- Figure S3a.eps
- Figure S3b.eps
- Table S1-S13.xlsx
