# Supplementary material for: The Effects and Toxicity of Different Pyrene Concentrations on Escherichia coli Using Transcriptomic Analysis
Source: Microorganisms. 2024 Feb 4;12(2):326. doi: 10.3390/microorganisms12020326 (PMC10892627; doi:10.3390/microorganisms12020326)
Supplement: Supplementary file 1 [file microorganisms-12-00326-s001.zip › Table S1-S13.xlsx]

## Sheet: Table S1-S2
	Table S1: The data sequencing quality for E. coli.										Table S2: The primers for qRT-PCR.
	Sample Name	Raw reads	Clean Reads	Clean Bases (bp)	Clean Error Rate (%)	Clean Q20(%)	Clean Q30(%)	Genome Mapped Reads	Genome Mapped Ratio(%)		No	Gene ID	Forward primer（5'-3'）	Reverse primer（5'-3'）
	E. coli 300-1	27420042	27039748	3234813534	0.0254	97.55	94.05	25427588	91.78		1	NJ74_RS04375	GACAAGGACGAACGGAAA	CGACACCATAGCCAGCAC
	E. coli 300-2	26302206	26021766	3359560707	0.0249	97.85	94.5	22251261	94.29		2	NJ74_RS09325	GGCGGCAGACAAAGTTAC	CACGACGGTAGTCAGTTGC
	E. coli 300-3	25762594	25490696	3390038140	0.025	97.73	94.51	22748355	95.63		3	NJ74_RS21725	CGTGCCATTGTAGTGATTT	TCAGAATGCTGGAAGACG
	E. coli 600-1	27212934	26893886	3471443614	0.0254	97.51	94.12	23095760	85.41		4	NJ74_RS18825	GAAATCGTGGAAGGCAGT	AGACCGCTTCCACCTTAG
	E. coli 600-2	25366888	25033642	3238850872	0.0251	97.69	94.46	24920909	95.77		5	NJ74_RS12255	GGTGCCTTCCATCTTCGT	CTTTGCCCGTGCCTGGTT
	E. coli 600-3	23350752	23121220	3088613194	0.0252	97.63	94.36	24582944	96.44
	E. coli 1000-1	28107250	27703712	3446323605	0.0262	97.06	93.53	25774788	95.84
	E. coli 1000-2	23897168	23599314	3063614303	0.0251	97.67	94.48	23966688	95.74
	E. coli 1000-3	24084168	23786688	3040451440	0.025	97.69	94.55	22268382	96.31
	E. coli 0-1	32208782	31861876	4280275513	0.0241	98.26	95.14	31178766	97.86
	E. coli 0-2	25821124	25509730	3329782716	0.0244	98.15	94.83	24996873	97.99
	E. coli 0-3	30003978	29684026	3864022934	0.024	98.31	95.24	29014604	97.74

## Sheet: Table S3
	Table S3: The data for sRNAs in E. coli.
	sRNA ID	Location	Start	End	Strand	Length
	sRNA0006	NZ_JRYM01000046.1	10936	10984	+	49
	sRNA0010	NZ_JRYM01000046.1	11959	12016	+	58
	sRNA0015	NZ_JRYM01000046.1	13637	13698	+	62
	sRNA0041	NZ_JRYM01000019.1	18504	18471	-	34
	sRNA0042	NZ_JRYM01000019.1	20904	20872	-	33
	sRNA0043	NZ_JRYM01000019.1	19362	19411	+	50
	sRNA0044	NZ_JRYM01000019.1	20664	20695	+	32
	sRNA0045	NZ_JRYM01000019.1	32713	32747	+	35
	sRNA0051	NZ_JRYM01000019.1	40582	40614	+	33
	sRNA0052	NZ_JRYM01000019.1	42997	43065	+	69
	sRNA0055	NZ_JRYM01000019.1	53802	53855	+	54
	sRNA0056	NZ_JRYM01000019.1	57535	57631	+	97
	sRNA0059	NZ_JRYM01000019.1	50413	50341	-	73
	sRNA0062	NZ_JRYM01000019.1	55854	55798	-	57
	sRNA0070	NZ_JRYM01000019.1	117985	117907	-	79
	sRNA0073	NZ_JRYM01000019.1	154787	154834	+	48
	sRNA0075	NZ_JRYM01000022.1	2844	2763	-	82
	sRNA0076	NZ_JRYM01000022.1	12556	12610	+	55
	sRNA0077	NZ_JRYM01000022.1	21768	21728	-	41
	sRNA0080	NZ_JRYM01000022.1	40312	40341	+	30
	sRNA0098	NZ_JRYM01000034.1	42451	42487	+	37
	sRNA0099	NZ_JRYM01000034.1	64249	64306	+	58
	sRNA0100	NZ_JRYM01000034.1	66052	66136	+	85
	sRNA0107	NZ_JRYM01000034.1	108818	108875	+	58
	sRNA0111	NZ_JRYM01000045.1	2953	2828	-	126
	sRNA0115	NZ_JRYM01000045.1	10105	10055	-	51
	sRNA0123	NZ_JRYM01000004.1	28737	28700	-	38
	sRNA0124	NZ_JRYM01000004.1	29679	29734	+	56
	sRNA0139	NZ_JRYM01000004.1	127566	127599	+	34
	sRNA0140	NZ_JRYM01000004.1	127678	127723	+	46
	sRNA0144	NZ_JRYM01000004.1	137585	137616	+	32
	sRNA0150	NZ_JRYM01000004.1	140729	140700	-	30
	sRNA0152	NZ_JRYM01000004.1	153862	153822	-	41
	sRNA0159	NZ_JRYM01000004.1	187415	187326	-	90
	sRNA0160	NZ_JRYM01000004.1	199277	199227	-	51
	sRNA0161	NZ_JRYM01000004.1	212561	212523	-	39
	sRNA0171	NZ_JRYM01000004.1	258942	258911	-	32
	sRNA0175	NZ_JRYM01000004.1	304382	304417	+	36
	sRNA0177	NZ_JRYM01000004.1	308064	308031	-	34
	sRNA0179	NZ_JRYM01000004.1	316590	316561	-	30
	sRNA0184	NZ_JRYM01000004.1	317003	317047	+	45
	sRNA0187	NZ_JRYM01000004.1	335012	335056	+	45
	sRNA0190	NZ_JRYM01000004.1	337665	337614	-	52
	sRNA0193	NZ_JRYM01000032.1	53537	53477	-	61
	sRNA0194	NZ_JRYM01000032.1	79503	79548	+	46
	sRNA0199	NZ_JRYM01000032.1	107467	107497	+	31
	sRNA0202	NZ_JRYM01000032.1	112595	112550	-	46
	sRNA0203	NZ_JRYM01000032.1	115625	115591	-	35
	sRNA0206	NZ_JRYM01000032.1	167038	167004	-	35
	sRNA0212	NZ_JRYM01000032.1	219202	219144	-	59
	sRNA0218	NZ_JRYM01000008.1	26646	26613	-	34
	sRNA0223	NZ_JRYM01000008.1	34596	34564	-	33
	sRNA0224	NZ_JRYM01000008.1	34157	34223	+	67
	sRNA0226	NZ_JRYM01000008.1	37082	37146	+	65
	sRNA0229	NZ_JRYM01000008.1	45849	45796	-	54
	sRNA0234	NZ_JRYM01000008.1	40903	40948	+	46
	sRNA0240	NZ_JRYM01000008.1	43719	43765	+	47
	sRNA0255	NZ_JRYM01000008.1	146460	146425	-	36
	sRNA0256	NZ_JRYM01000008.1	137993	138044	+	52
	sRNA0257	NZ_JRYM01000008.1	143758	143808	+	51
	sRNA0259	NZ_JRYM01000043.1	2811	2858	+	48
	sRNA0260	NZ_JRYM01000043.1	41254	41217	-	38
	sRNA0262	NZ_JRYM01000043.1	76972	76938	-	35
	sRNA0263	NZ_JRYM01000043.1	116673	116757	+	85
	sRNA0265	NZ_JRYM01000043.1	117906	117868	-	39
	sRNA0275	NZ_JRYM01000043.1	152222	152172	-	51
	sRNA0278	NZ_JRYM01000058.1	16221	16272	+	52
	sRNA0286	NZ_JRYM01000058.1	78223	78306	+	84
	sRNA0288	NZ_JRYM01000010.1	2536	2594	+	59
	sRNA0291	NZ_JRYM01000013.1	12116	12082	-	35
	sRNA0302	NZ_JRYM01000013.1	44883	44941	+	59
	sRNA0307	NZ_JRYM01000013.1	47533	47567	+	35
	sRNA0311	NZ_JRYM01000014.1	108119	108173	+	55
	sRNA0314	NZ_JRYM01000012.1	51073	51117	+	45
	sRNA0318	NZ_JRYM01000039.1	1551	1478	-	74
	sRNA0319	NZ_JRYM01000039.1	8613	8427	-	187
	sRNA0320	NZ_JRYM01000055.1	1461	1424	-	38
	sRNA0323	NZ_JRYM01000021.1	27244	27281	+	38
	sRNA0329	NZ_JRYM01000021.1	37166	37116	-	51
	sRNA0332	NZ_JRYM01000021.1	48660	48626	-	35
	sRNA0335	NZ_JRYM01000021.1	58609	58662	+	54
	sRNA0337	NZ_JRYM01000001.1	8512	8577	+	66
	sRNA0340	NZ_JRYM01000001.1	28671	28624	-	48
	sRNA0341	NZ_JRYM01000001.1	30352	30319	-	34
	sRNA0342	NZ_JRYM01000001.1	32704	32624	-	81
	sRNA0343	NZ_JRYM01000001.1	34060	34013	-	48
	sRNA0345	NZ_JRYM01000001.1	27228	27281	+	54
	sRNA0348	NZ_JRYM01000001.1	32626	32706	+	81
	sRNA0349	NZ_JRYM01000001.1	34357	34450	+	94
	sRNA0356	NZ_JRYM01000001.1	67767	67797	+	31
	sRNA0360	NZ_JRYM01000001.1	79958	79922	-	37
	sRNA0362	NZ_JRYM01000001.1	104307	104245	-	63
	sRNA0378	NZ_JRYM01000036.1	7026	7064	+	39
	sRNA0379	NZ_JRYM01000036.1	16852	16822	-	31
	sRNA0382	NZ_JRYM01000060.1	112	167	+	56
	sRNA0384	NZ_JRYM01000060.1	303	256	-	48
	sRNA0395	NZ_JRYM01000060.1	8566	8530	-	37
	sRNA0398	NZ_JRYM01000060.1	23098	23128	+	31
	sRNA0403	NZ_JRYM01000015.1	18907	18951	+	45
	sRNA0413	NZ_JRYM01000009.1	85626	85684	+	59
	sRNA0417	NZ_JRYM01000009.1	127467	127566	+	100
	sRNA0418	NZ_JRYM01000009.1	128707	128751	+	45
	sRNA0423	NZ_JRYM01000009.1	168125	168183	+	59
	sRNA0425	NZ_JRYM01000009.1	185018	184969	-	50
	sRNA0426	NZ_JRYM01000009.1	195665	195725	+	61
	sRNA0439	NZ_JRYM01000047.1	15409	15373	-	37
	sRNA0461	NZ_JRYM01000025.1	35157	35113	-	45
	sRNA0462	NZ_JRYM01000025.1	52003	52036	+	34
	sRNA0468	NZ_JRYM01000025.1	69611	69572	-	40
	sRNA0470	NZ_JRYM01000025.1	82551	82596	+	46
	sRNA0472	NZ_JRYM01000025.1	89690	89745	+	56
	sRNA0473	NZ_JRYM01000025.1	91856	91779	-	78
	sRNA0476	NZ_JRYM01000025.1	105934	105866	-	69
	sRNA0478	NZ_JRYM01000025.1	113400	113319	-	82
	sRNA0479	NZ_JRYM01000025.1	118806	118699	-	108
	sRNA0482	NZ_JRYM01000025.1	147865	147816	-	50
	sRNA0489	NZ_JRYM01000025.1	160673	160639	-	35
	sRNA0497	NZ_JRYM01000025.1	211947	211913	-	35
	sRNA0506	NZ_JRYM01000025.1	245353	245389	+	37
	sRNA0509	NZ_JRYM01000025.1	257078	257022	-	57
	sRNA0516	NZ_JRYM01000007.1	56213	56257	+	45
	sRNA0520	NZ_JRYM01000007.1	63402	63356	-	47
	sRNA0521	NZ_JRYM01000007.1	74389	74425	+	37
	sRNA0522	NZ_JRYM01000007.1	124356	124314	-	43
	sRNA0525	NZ_JRYM01000007.1	130095	130177	+	83
	sRNA0534	NZ_JRYM01000003.1	8633	8686	+	54
	sRNA0536	NZ_JRYM01000003.1	42842	42893	+	52
	sRNA0537	NZ_JRYM01000003.1	46259	46310	+	52
	sRNA0547	NZ_JRYM01000003.1	75361	75315	-	47
	sRNA0548	NZ_JRYM01000003.1	76699	76633	-	67
	sRNA0550	NZ_JRYM01000003.1	95027	94981	-	47
	sRNA0557	NZ_JRYM01000024.1	17612	17647	+	36
	sRNA0558	NZ_JRYM01000024.1	17903	17870	-	34
	sRNA0562	NZ_JRYM01000024.1	41281	41311	+	31
	sRNA0565	NZ_JRYM01000024.1	66902	66966	+	65
	sRNA0566	NZ_JRYM01000024.1	70964	70928	-	37
	sRNA0567	NZ_JRYM01000024.1	70514	70545	+	32
	sRNA0577	NZ_JRYM01000024.1	119999	120055	+	57
	sRNA0579	NZ_JRYM01000024.1	120574	120525	-	50
	sRNA0580	NZ_JRYM01000037.1	17043	17012	-	32
	sRNA0585	NZ_JRYM01000033.1	22265	22348	+	84
	sRNA0592	NZ_JRYM01000031.1	12003	11927	-	77
	sRNA0599	NZ_JRYM01000031.1	45806	45836	+	31
	sRNA0600	NZ_JRYM01000031.1	47120	47219	+	100
	sRNA0604	NZ_JRYM01000031.1	64171	64136	-	36
	sRNA0605	NZ_JRYM01000031.1	64557	64490	-	68
	sRNA0606	NZ_JRYM01000031.1	67194	67156	-	39
	sRNA0608	NZ_JRYM01000031.1	64405	64484	+	80
	sRNA0611	NZ_JRYM01000031.1	70296	70350	+	55
	sRNA0614	NZ_JRYM01000031.1	85712	85632	-	81
	sRNA0615	NZ_JRYM01000031.1	90338	90282	-	57
	sRNA0617	NZ_JRYM01000031.1	119639	119609	-	31
	sRNA0622	NZ_JRYM01000018.1	10930	10882	-	49
	sRNA0623	NZ_JRYM01000018.1	18127	18168	+	42
	sRNA0625	NZ_JRYM01000018.1	37076	37186	+	111
	sRNA0627	NZ_JRYM01000018.1	48436	48354	-	83
	sRNA0628	NZ_JRYM01000018.1	52578	52537	-	42
	sRNA0629	NZ_JRYM01000018.1	40578	40625	+	48
	sRNA0633	NZ_JRYM01000018.1	52287	52322	+	36
	sRNA0636	NZ_JRYM01000018.1	55667	55614	-	54
	sRNA0640	NZ_JRYM01000018.1	86009	85958	-	52
	sRNA0643	NZ_JRYM01000002.1	25151	25225	+	75
	sRNA0644	NZ_JRYM01000002.1	27582	27623	+	42
	sRNA0651	NZ_JRYM01000041.1	801	842	+	42
	sRNA0653	NZ_JRYM01000041.1	751	670	-	82
	sRNA0657	NZ_JRYM01000041.1	6369	6336	-	34
	sRNA0663	NZ_JRYM01000041.1	20009	19945	-	65
	sRNA0666	NZ_JRYM01000041.1	25556	25509	-	48
	sRNA0671	NZ_JRYM01000041.1	69235	69205	-	31
	sRNA0677	NZ_JRYM01000041.1	121308	121368	+	61
	sRNA0684	NZ_JRYM01000023.1	25741	25618	-	124
	sRNA0686	NZ_JRYM01000023.1	69064	69141	+	78
	sRNA0693	NZ_JRYM01000023.1	98883	98851	-	33
	sRNA0697	NZ_JRYM01000027.1	23633	23595	-	39
	sRNA0700	NZ_JRYM01000029.1	12558	12628	+	71
	sRNA0703	NZ_JRYM01000029.1	22331	22360	+	30
	sRNA0705	NZ_JRYM01000026.1	14836	14788	-	49
	sRNA0706	NZ_JRYM01000026.1	52691	52590	-	102
	sRNA0707	NZ_JRYM01000078.1	24	56	+	33
	sRNA0710	NZ_JRYM01000042.1	6505	6463	-	43

## Sheet: Table S4
	Table S4: The significantly different expression of sRNAs in E. coli.
	Gene_id	E. coli (300 mg/L)		E. coli (600 mg/L)		E. coli (1000 mg/L)
		Fold change	p value	Fold change	p value	Fold change	p value
	sRNA0015	0.033	0.0106668	0.069	0.0306265	0.033	0.00484898
	sRNA0052	0.376	0.121118	0.11	0.00293815	0.846	0.784348
	sRNA0056	0.819	0.590999	0.27	2.00502e-05	0.24	1.3431e-06
	sRNA0059	0.053	0.014298	0.112	0.0214498	0.38	0.210681
	sRNA0073	0.08	0.00458917	0.031	0.000772955	0.415	0.148341
	sRNA0100	0.052	8.41849e-09	0.067	4.69604e-09	0.046	1.10172e-10
	sRNA0193	2.331	0.33462	1.124	0.902044	4.561	0.00903558
	sRNA0234	15.444	0.0453639	12.109	0.061429	23.328	0.00370271
	sRNA0286	35.448	0.0125305	7.556	0.424065	19.866	0.16838
	sRNA0302	0.196	0.0529859	0.093	0.00370858	0.201	0.0158107
	sRNA0311	0.032	6.85884e-13	0.052	9.53665e-20	0.04	4.47236e-18
	sRNA0318	0.126	5.43052e-18	0.157	1.79782e-22	0.199	8.94608e-19
	sRNA0319	0.723	0.0535315	0.443	1.38777e-07	0.722	0.0674483
	sRNA0342	3.257	0.00181543	1.614	0.126345	4.278	2.10459e-07
	sRNA0348	2.899	0.0493328	1.383	0.573369	3.43	0.00295511
	sRNA0472	0.295	0.00497372	0.219	0.000313004	0.312	0.00409043
	sRNA0525	0.082	4.46611e-07	0.047	7.81458e-11	0.079	3.05604e-10
	sRNA0585	0.232	0.0151555	0.146	0.00486995	0.276	0.0120703
	sRNA0600	9.628	0.0150805	6.074	0.0719865	10.778	0.0116106
	sRNA0625	2.746	0.0202091	2.178	0.0621102	4.036	0.000491223
	sRNA0627	0.385	0.00210873	0.459	0.0020586	0.414	0.000244779
	sRNA0628	0.024	0.00290081	0.025	0.00176094	0.087	0.0125955
	sRNA0686	6.382	0.236692	4.186	0.291893	9.149	0.016125

## Sheet: Table S5
Table S5: The DEGs linked to differentially expressed sRNAs in E. coli.
Gene_id	Gene name	Gene description	Paths class of KEGG	Paths class of GO	E. coli (300 mg/L)		E. coli (600 mg/L)		E. coli (1000 mg/L)
					Fold change	p value	Fold change	p value	Fold change	p value
NJ74_RS01065	aceA	isocitrate lyase	Carbohydrate metabolism	GO:0043169(molecular_function:cation binding); GO:0005829(cellular_component:cytosol); GO:0019752(biological_process:carboxylic acid metabolic process); GO:0004451(molecular_function:isocitrate lyase activity); GO:0006099(biological_process:tricarboxylic acid cycle); GO:0046872(molecular_function:metal ion binding); GO:0006097(biological_process:glyoxylate cycle)	2.945	0.000186079	1.591	0.00468785	3.085	1.04028e-05
NJ74_RS06180	cysC	adenylyl-sulfate kinase	Nucleotide metabolism;Energy metabolism	GO:0016310(biological_process:phosphorylation); GO:0004020(molecular_function:adenylylsulfate kinase activity); GO:0070814(biological_process:hydrogen sulfide biosynthetic process); GO:0005524(molecular_function:ATP binding); GO:0000103(biological_process:sulfate assimilation); GO:0042802(molecular_function:identical protein binding)	1.247	0.68678	21.918	2.51658e-24	1.947	0.185167
NJ74_RS06115	cysI	assimilatory sulfite reductase (NADPH) hemoprotein subunit	Energy metabolism	GO:0009337(cellular_component:sulfite reductase complex (NADPH)); GO:0050661(molecular_function:NADP binding); GO:0051539(molecular_function:4 iron, 4 sulfur cluster binding); GO:0020037(molecular_function:heme binding); GO:0016002(molecular_function:sulfite reductase activity); GO:0070814(biological_process:hydrogen sulfide biosynthetic process); GO:0019344(biological_process:cysteine biosynthet…	0.88	0.489423	34.636	3.26697e-136	2.092	2.6849e-06
NJ74_RS06110	cysJ	NADPH-dependent assimilatory sulfite reductase flavoprotein subunit	Energy metabolism	GO:0042602(molecular_function:riboflavin reductase (NADPH) activity); GO:0009337(cellular_component:sulfite reductase complex (NADPH)); GO:0050660(molecular_function:flavin adenine dinucleotide binding); GO:0005829(cellular_component:cytosol); GO:0070814(biological_process:hydrogen sulfide biosynthetic process); GO:0019344(biological_process:cysteine biosynthetic process); GO:0070401(molecular_fu…	1.27	0.313746	35.953	9.00076e-148	3.693	4.6262e-11
NJ74_RS06175	cysN	sulfate adenylyltransferase subunit CysN	Metabolism of other amino acids;Biosynthesis of other secondary metabolites;Nucleotide metabolism;Energy metabolism	GO:0000103(biological_process:sulfate assimilation); GO:0003924(molecular_function:GTPase activity); GO:0070814(biological_process:hydrogen sulfide biosynthetic process); GO:0006790(biological_process:sulfur compound metabolic process); GO:0004781(molecular_function:sulfate adenylyltransferase (ATP) activity); GO:0005524(molecular_function:ATP binding); GO:0005525(molecular_function:GTP binding)	0.568	0.022037	22.465	2.24955e-78	1.628	0.0076423
NJ74_RS18775	cysT	sulfate/thiosulfate ABC transporter permease CysT	Membrane transport;Energy metabolism	GO:0016021(cellular_component:integral component of membrane); GO:0005886(cellular_component:plasma membrane); GO:0015419(molecular_function:ATPase-coupled sulfate transmembrane transporter activity); GO:0008272(biological_process:sulfate transport)	1.325	0.511138	21.592	5.0083e-42	2.901	0.00479497
NJ74_RS18780	cysW	sulfate/thiosulfate ABC transporter permease CysW	Membrane transport;Energy metabolism	GO:0016021(cellular_component:integral component of membrane); GO:0015419(molecular_function:ATPase-coupled sulfate transmembrane transporter activity); GO:0005886(cellular_component:plasma membrane)	0.576	0.0505887	8.036	1.37956e-36	1.03	0.90627
NJ74_RS18630	eutS	ethanolamine utilization microcompartment protein EutS		GO:0005198(molecular_function:structural molecule activity); GO:0034214(biological_process:protein hexamerization); GO:0031469(cellular_component:polyhedral organelle); GO:0046336(biological_process:ethanolamine catabolic process); GO:0042802(molecular_function:identical protein binding); GO:0031471(cellular_component:ethanolamine degradation polyhedral organelle)	2.149	0.693045	9.34	0.0266334	7.27	0.103666
NJ74_RS21435	fimC	type 1 fimbria chaperone FimC		GO:0071555(biological_process:cell wall organization); GO:0043711(biological_process:pilus organization); GO:0044183(molecular_function:protein binding involved in protein folding); GO:0061077(biological_process:chaperone-mediated protein folding); GO:0030288(cellular_component:outer membrane-bounded periplasmic space)	1.667	0.122625	0.766	0.479136	24.946	0.019287
NJ74_RS17475	ilvM	acetolactate synthase 2 small subunit	Carbohydrate metabolism;Amino acid metabolism;Metabolism of cofactors and vitamins;Carbohydrate metabolism	GO:0008652(biological_process:cellular amino acid biosynthetic process); GO:0016829(molecular_function:lyase activity); GO:0008483(molecular_function:transaminase activity); GO:0009099(biological_process:valine biosynthetic process); GO:0009097(biological_process:isoleucine biosynthetic process); GO:0003984(molecular_function:acetolactate synthase activity)	8.485	4.85028e-05	6.207	0.000336441	10.059	3.10006e-05
NJ74_RS10720	NJ74_RS10720	tyrosine-type recombinase/integrase		GO:0006310(biological_process:DNA recombination); GO:0046718(biological_process:viral entry into host cell); GO:0075713(biological_process:establishment of integrated proviral latency); GO:0044826(biological_process:viral genome integration into host DNA); GO:0015074(biological_process:DNA integration); GO:0003677(molecular_function:DNA binding)	12.601	0.0804063	11.01	0.0781711	22.082	0.0154263
NJ74_RS20270	NJ74_RS20270	hypothetical protein			11.967	0.00283275	3.06	0.312319	1.611	0.770387
NJ74_RS22295	NJ74_RS22295	RHS domain-containing protein			4.763	0.187604	9.659	0.0167085	7.171	0.0803218
NJ74_RS25560	NJ74_RS25560	protein YoaM			19.36	1.31507e-05	19.499	2.82906e-06	19.133	1.02478e-05
NJ74_RS22070	tauA	taurine ABC transporter substrate-binding protein	Membrane transport;Energy metabolism	GO:0043190(cellular_component:ATP-binding cassette (ABC) transporter complex); GO:0009970(biological_process:cellular response to sulfate starvation); GO:0015734(biological_process:taurine transport); GO:0022857(molecular_function:transmembrane transporter activity); GO:0042959(molecular_function:alkanesulfonate transporter activity); GO:0006790(biological_process:sulfur compound metabolic proces…	1.946	0.128832	10.096	5.19303e-15	4.105	0.00106131
NJ74_RS14470	tsuB	sulfurtransferase TusA family protein		GO:0016740(molecular_function:transferase activity); GO:0008852(molecular_function:exodeoxyribonuclease I activity); GO:0006281(biological_process:DNA repair)	0.926	0.828412	9.497	5.29438e-29	1.221	0.555362
NJ74_RS21810	yciW	CMD domain-containing protein		GO:0016740(molecular_function:transferase activity); GO:0004601(molecular_function:peroxidase activity)	1.357	0.178561	10.733	1.99585e-55	1.581	0.0368815

## Sheet: Table S6-S7
	Table S6: The number of up-regulated and down-regulated genes in different carbohydrate metabolism pathways in E. coli. Distinguishing up-regulated and down-regulated genes but did not exclude duplicate genes in different pathways.
		E. coli		E. coli		E. coli
		(300 mg/L)		(600 mg/L)		(1000 mg/L)
		Up	Down	Up	Down	Up	Down
	Butanoate metabolism	10	6	10	4	14	4
	C5-Branched dibasic acid metabolism	2	－	4	－	3	－
	Pentose and glucuronate interconversions	－	－	7	－	9	－
	Fructose and mannose metabolism	2	2	10	1	14	2
	Ascorbate and aldarate metabolism	－	－	6	－	7	－
	Galactose metabolism	3	－	12	1	10	－
	Citrate cycle (TCA cycle)	3	1	5	1	6	1
	Inositol phosphate metabolism	1	－	－	－	－	－
	Starch and sucrose metabolism	2	－	5	1	6	1
	Pentose phosphate pathway	3	2	5	2	8	3
	Pyruvate metabolism	12	3	11	6	14	6
	Glyoxylate and dicarboxylate metabolism	8	4	8	3	10	5
	Amino sugar and nucleotide sugar metabolism	3	－	4	1	9	1
	Glycolysis / Gluconeogenesis	7	2	10	6	12	4
	Propanoate metabolism	4	1	10	2	10	4
	Table S7: The DEGs of carbohydrate metabolism in E. coli.
	Gene_id	Gene name	Gene description	E.coli (300mg/L)		E.coli (600 mg/L)		E.coli (1000 mg/L)
				Fold change	p value	Fold change	p value	Fold change	p value
	NJ74_RS00655	rpiB	ribose 5-phosphate isomerase B [EC:5.3.1.6]	16.125	0.224312	27.279	0.013286	31.964	0.00778248
	NJ74_RS17475	ilvM	acetolactate synthase II small subunit [EC:2.2.1.6]	8.485	4.85028e-05	6.207	0.000336441	10.059	3.10006e-05
	NJ74_RS04535	ilvB	acetolactate synthase I/II/III large subunit [EC:2.2.1.6]	4.814	4.86126e-10	5.337	2.59202e-16	10.037	2.32509e-06
	novel0293	-	tartrate dehydrogenase/decarboxylase / D-malate dehydrogenase [EC:1.1.1.93 4.1.1.73 1.1.1.83]	8.088	6.55303e-11	4.575	5.90341e-11	6.083	2.84141e-16
	NJ74_RS01070	aceB	malate synthase [EC:2.3.3.9]	6.214	5.39764e-15	3.281	1.56406e-14	8.215	2.78041e-16
	novel0385	-	deoxyribose-phosphate aldolase [EC:4.1.2.4]	7.811	5.41613e-09	6.015	3.68472e-08	3.753	0.000865272
	NJ74_RS08950	lacZ	beta-galactosidase [EC:3.2.1.23]	3.409	0.00012186	4.633	1.57311e-22	4.261	9.98214e-22
	NJ74_RS04260	bglB	6-phospho-beta-glucosidase [EC:3.2.1.86]	3.128	0.0380328	5.406	0.000360902	3.636	0.0162374
	NJ74_RS11870	glnA	glutamine synthetase [EC:6.3.1.2]	4.065	1.01505e-10	3.812	6.19404e-19	3.769	8.08225e-14
	NJ74_RS11935	yihU	4-hydroxybutyrate dehydrogenase / sulfolactaldehyde 3-reductase [EC:1.1.1.61 1.1.1.373]	1.62	0.544988	5.209	0.00100776	4.54	0.00216611
	novel0132	-	aconitate hydratase 2 / 2-methylisocitrate dehydratase [EC:4.2.1.3 4.2.1.99]	2.657	0.0898855	2.651	0.0277278	5.957	9.16932e-06
	NJ74_RS11920	yihR	aldose 1-epimerase [EC:5.1.3.3]	2.155	0.268064	4.556	0.00768839	4.218	0.0206364
	NJ74_RS09985	agaV	N-acetylgalactosamine PTS system EIIB component [EC:2.7.1.-]	2.534	0.0468817	4.6	0.000108328	3.699	0.00273315
	NJ74_RS12985	ydiF	acetate CoA-transferase [EC:2.8.3.8]	2.116	0.181235	4.563	0.000984151	4.019	0.00690203
	NJ74_RS12400	rspA	mannonate dehydratase [EC:4.2.1.8]	2.856	0.0501069	4.446	0.00509845	3.055	0.0347873
	NJ74_RS10665	aldA	lactaldehyde dehydrogenase / glycolaldehyde dehydrogenase [EC:1.2.1.22 1.2.1.21]	2.306	9.38146e-06	2.57	2.23574e-09	5.209	9.17233e-15
	NJ74_RS09990	kbaZ	D-tagatose-1,6-bisphosphate aldolase subunit GatZ/KbaZ	2.167	0.00803586	4.568	9.00532e-10	3.301	1.89754e-05
	novel0325	-	formate dehydrogenase major subunit [EC:1.17.1.9]	3.778	0.000437016	2.129	0.0582283	4.125	3.13647e-05
	NJ74_RS07890	gatZ	D-tagatose-1,6-bisphosphate aldolase subunit GatZ/KbaZ	1.811	0.300554	4.098	0.00507826	3.856	0.0264582
	NJ74_RS14060	lyxK	L-xylulokinase [EC:2.7.1.53]	1.95	0.0559941	3.763	0.000270684	3.95	0.000259171
	NJ74_RS14110	yiaY	alcohol dehydrogenase [EC:1.1.1.1]	3.305	7.84821e-07	3.384	1.35899e-09	2.963	2.25999e-05
	NJ74_RS12055	rhaB	rhamnulokinase [EC:2.7.1.5]	1.159	0.780871	5.043	6.98737e-05	3.429	0.00488095
	NJ74_RS17855	fadB	3-hydroxyacyl-CoA dehydrogenase / enoyl-CoA hydratase / 3-hydroxybutyryl-CoA epimerase / enoyl-CoA isomerase [EC:1.1.1.35 4.2.1.17 5.1.2.3 5.3.3.8]	1.905	0.0117874	2.329	8.00666e-08	5.37	3.89679e-13
	NJ74_RS04415	dgoD	galactonate dehydratase [EC:4.2.1.6]	1.903	0.10427	3.295	0.0030282	4.361	3.54645e-05
	NJ74_RS12045	rhaD	rhamnulose-1-phosphate aldolase [EC:4.1.2.19]	1.461	0.493927	3.995	0.00328596	4.103	0.00112796
	NJ74_RS16720	yhfW	phosphopentomutase [EC:5.4.2.7]	2.016	0.169379	3.768	0.00139263	3.741	0.00173497
	NJ74_RS07895	gatY	tagatose 1,6-diphosphate aldolase GatY/KbaY [EC:4.1.2.40]	2.098	0.197641	3.379	0.0215529	4.005	0.0098388
	novel0200	-	fumarate reductase flavoprotein subunit [EC:1.3.5.4]	3.327	0.000125719	2.016	0.000869109	4.111	2.37893e-12
	novel0307	-	2,3-bisphosphoglycerate-independent phosphoglycerate mutase [EC:5.4.2.12]	3.518	0.000495053	2.37	0.00616716	3.262	0.00011861
	NJ74_RS18665	eutE	aldehyde dehydrogenase	1.492	0.326051	3.837	0.00019953	3.797	0.000380466
	novel0315	-	fructose-bisphosphate aldolase, class II [EC:4.1.2.13]	3.412	0.000292202	2.663	0.000404043	3.023	0.000310062
	NJ74_RS04410	dgoA	2-dehydro-3-deoxyphosphogalactonate aldolase [EC:4.1.2.21]	1.173	0.773515	3.23	0.0123278	3.939	0.00228784
	NJ74_RS02200	agp	glucose-1-phosphatase [EC:3.1.3.10]	2.581	6.05159e-06	3.019	4.45633e-17	2.718	2.79392e-14
	NJ74_RS10065	tdcD	propionate kinase [EC:2.7.2.15]	2.417	0.0390594	3.538	5.98474e-05	2.346	0.018758
	NJ74_RS10070	tdcE	formate C-acetyltransferase [EC:2.3.1.54]	2.13	0.00265716	3.271	3.60211e-08	2.848	2.17194e-06
	novel0134	-	dihydrolipoamide dehydrogenase [EC:1.8.1.4]	3.882	1.01167e-05	2.184	2.09329e-07	2.068	4.10379e-06
	NJ74_RS21540	glxR	2-hydroxy-3-oxopropionate reductase [EC:1.1.1.60]	1.515	0.38737	4.197	0.000272185	2.257	0.054407
	NJ74_RS19030	paaF	enoyl-CoA hydratase [EC:4.2.1.17]	1.833	0.226334	2.513	0.0493118	3.59	0.00093142
	NJ74_RS00105	ulaA	ascorbate PTS system EIIC component	1.821	0.0970062	3.404	0.000900635	2.61	0.00993845
	NJ74_RS14035	yiaK	3-dehydro-L-gulonate 2-dehydrogenase [EC:1.1.1.130]	1.313	0.522405	3.545	0.0011286	2.905	0.0067284
	NJ74_RS11470	lgoD	L-galactonate 5-dehydrogenase [EC:1.1.1.414]	1.731	0.238856	3.12	0.00714487	2.865	0.0380673
	NJ74_RS01065	aceA	isocitrate lyase [EC:4.1.3.1]	2.945	0.000186079	1.591	0.00468785	3.085	1.04028e-05
	NJ74_RS12050	rhaA	L-rhamnose isomerase [EC:5.3.1.14]	1.633	0.24843	3.363	0.000954473	2.588	0.00916834
	NJ74_RS09965	kbaY	tagatose 1,6-diphosphate aldolase GatY/KbaY [EC:4.1.2.40]	2.169	0.0121147	2.782	2.96565e-05	2.576	0.00134831
	NJ74_RS20135	treA	alpha,alpha-trehalase [EC:3.2.1.28]	2.046	0.00091717	2.121	3.76507e-06	3.245	8.82909e-11
	NJ74_RS12560	fumB	fumarate hydratase, class I [EC:4.2.1.2]	2.219	0.00105463	2.444	2.00181e-08	2.605	2.06458e-05
	NJ74_RS18650	pta	phosphotransacetylase	0.915	0.829068	3.062	0.00345801	3.235	0.000677945
	NJ74_RS01715	cmtA	mannitol PTS system EIICBA or EIICB component [EC:2.7.1.197]	1.815	0.190105	3.109	0.00404081	2.139	0.0787424
	NJ74_RS01720	yggP	L-sorbose 1-phosphate reductase [EC:1.1.1.-]	1.941	0.0806943	2.473	0.00537681	2.632	0.00324837
	novel0090	-	formate C-acetyltransferase [EC:2.3.1.54]	3.344	1.25098e-07	1.707	0.00084043	1.921	0.000847477
	NJ74_RS11600	deoC	deoxyribose-phosphate aldolase [EC:4.1.2.4]	2.392	4.95794e-10	2.538	8.57451e-16	2.028	2.07475e-10
	NJ74_RS15310	oxc	oxalyl-CoA decarboxylase [EC:4.1.1.8]	2.076	0.076862	2.385	0.00757248	2.429	0.00890141
	NJ74_RS03630	sucD	succinyl-CoA synthetase alpha subunit [EC:6.2.1.5]	1.997	3.52972e-05	2.677	5.83885e-12	2.168	4.96797e-08
	NJ74_RS15915	arnC	undecaprenyl-phosphate 4-deoxy-4-formamido-L-arabinose transferase [EC:2.4.2.53]	2.232	4.48711e-06	1.773	0.000527243	2.833	1.21062e-09
	NJ74_RS10875	treC	trehalose-6-phosphate hydrolase [EC:3.2.1.93]	1.788	0.00393598	2.976	2.08301e-17	2.012	9.33757e-07
	NJ74_RS06420	srlE	glucitol/sorbitol PTS system EIIB component [EC:2.7.1.198]	1.528	0.162735	3.207	2.94757e-06	1.977	0.0174973
	NJ74_RS13205	chbA	cellobiose PTS system EIIA component [EC:2.7.1.196 2.7.1.205]	2.375	0.00795892	1.963	0.00839561	2.361	0.00220594
	NJ74_RS00770	acs	acetyl-CoA synthetase [EC:6.2.1.1]	1.75	0.0266559	1.517	0.00392011	3.369	2.98096e-08
	NJ74_RS14065	ulaD	3-dehydro-L-gulonate-6-phosphate decarboxylase [EC:4.1.1.85]	1.372	0.596789	3.048	0.0085753	2.099	0.120235
	NJ74_RS19040	paaC	3-hydroxybutyryl-CoA dehydrogenase [EC:1.1.1.157]	1.182	0.727518	2.85	0.00366766	2.486	0.00687352
	NJ74_RS04540	ilvN	acetolactate synthase I/III small subunit [EC:2.2.1.6]	1.931	0.153224	1.635	0.222975	2.948	0.0203258
	NJ74_RS05405	araB	L-ribulokinase [EC:2.7.1.16]	1.298	0.420236	2.712	0.00110289	2.452	0.0108093
	novel0294	-	tartrate dehydrogenase/decarboxylase / D-malate dehydrogenase [EC:1.1.1.93 4.1.1.73 1.1.1.83]	2.46	6.96296e-05	1.996	1.81487e-05	1.947	7.47747e-05
	NJ74_RS13030	ppsA	pyruvate, water dikinase [EC:2.7.9.2]	1.777	0.0393077	2.258	0.00730655	2.359	0.0350599
	NJ74_RS13210	chbC	cellobiose PTS system EIIC component	1.629	0.0808448	2.326	0.000195626	2.434	0.00108871
	NJ74_RS10255	ebgA	evolved beta-galactosidase subunit alpha [EC:3.2.1.23]	1.54	0.169546	2.554	0.000773232	2.221	0.00777096
	NJ74_RS01775	scpC	propionyl-CoA:succinyl-CoA transferase [EC:2.8.3.-]	1.792	0.0598304	2.223	0.00141599	2.267	0.00217697
	NJ74_RS04885	lldD	L-lactate dehydrogenase (cytochrome) [EC:1.1.2.3]	2.091	0.00162277	1.704	4.20059e-05	2.395	4.04298e-08
	NJ74_RS15920	arnB	UDP-4-amino-4-deoxy-L-arabinose-oxoglutarate aminotransferase [EC:2.6.1.87]	2.172	6.37586e-05	1.473	0.00830586	2.52	2.20476e-05
	NJ74_RS21550	gcl	tartronate-semialdehyde synthase [EC:4.1.1.47]	1.094	0.767457	2.782	0.000468234	2.261	0.0111526
	NJ74_RS18675	eutG	alcohol dehydrogenase	1.279	0.6376	2.707	0.0079303	2.077	0.0906103
	NJ74_RS03975	cpsB	mannose-1-phosphate guanylyltransferase [EC:2.7.7.13]	1.288	0.506421	2.719	0.000990251	2.045	0.0490435
	novel0336	-	acetaldehyde dehydrogenase / alcohol dehydrogenase [EC:1.2.1.10 1.1.1.1]	3.119	0.00012445	0.806	0.385629	2.008	0.00258024
	NJ74_RS18755	murQ	N-acetylmuramic acid 6-phosphate etherase [EC:4.2.1.126]	1.819	0.0469006	2.201	0.00482457	1.907	0.0362399
	NJ74_RS03635	sucC	succinyl-CoA synthetase beta subunit [EC:6.2.1.5]	1.795	0.00224846	2.089	7.69132e-09	2.006	1.17338e-06
	NJ74_RS09955	agaC	galactosamine PTS system EIIC component	0.938	0.898947	2.991	0.0103859	1.947	0.136978
	NJ74_RS18750	murP	N-acetylmuramic acid PTS system EIICB component [EC:2.7.1.192]	1.373	0.216774	1.981	0.0081475	2.51	6.56237e-05
	NJ74_RS10870	treB	trehalose PTS system EIIBC or EIIBCA component [EC:2.7.1.201]	1.445	0.171835	2.727	1.50941e-11	1.635	0.00512138
	NJ74_RS21890	puuE	4-aminobutyrate aminotransferase [EC:2.6.1.19]	1.761	0.0384094	2.158	0.000372242	1.871	0.00717909
	novel0238	-	myo-inositol-1(or 4)-monophosphatase [EC:3.1.3.25]	2.654	0.011568	1.243	0.629376	1.889	0.136396
	NJ74_RS00110	ulaG	L-ascorbate 6-phosphate lactonase [EC:3.1.1.-]	1.23	0.636472	2.49	0.00600947	2.028	0.039796
	NJ74_RS13635	manX	mannose PTS system EIIAB component [EC:2.7.1.191]	2.158	2.85177e-06	1.691	4.75221e-05	1.874	1.59332e-05
	NJ74_RS09195	ptsG	glucose PTS system EIICB or EIICBA component [EC:2.7.1.199]	1.678	0.000128528	2.05	2.10427e-10	1.955	1.57344e-09
	NJ74_RS14390	ugd	UDPglucose 6-dehydrogenase [EC:1.1.1.22]	1.609	0.0181772	1.915	4.60952e-07	2.134	2.44392e-09
	NJ74_RS15085	mak	fructokinase [EC:2.7.1.4]	1.189	0.509015	1.834	0.00589192	2.492	4.96427e-05
	novel0091	-	formate C-acetyltransferase [EC:2.3.1.54]	2.038	0.00428823	1.507	0.00446119	1.849	0.000596407
	NJ74_RS08270	fruA	fructose PTS system EIIBC or EIIC component [EC:2.7.1.202]	1.383	0.016416	1.81	1.08852e-07	2.148	1.98386e-12
	novel0335	-	acetaldehyde dehydrogenase / alcohol dehydrogenase [EC:1.2.1.10 1.1.1.1]	2.602	0.00174512	0.896	0.632823	1.656	0.0248208
	NJ74_RS13975	xylB	xylulokinase [EC:2.7.1.17]	0.917	0.810983	2.067	0.0289104	2.157	0.0111923
	NJ74_RS00505	melA	alpha-galactosidase [EC:3.2.1.22]	1.483	0.0472648	2.034	1.12787e-06	1.528	0.0109362
	NJ74_RS19270	yedP	mannosyl-3-phosphoglycerate phosphatase [EC:3.1.3.70]	1.198	0.673645	2.143	0.00861852	1.584	0.228517
	NJ74_RS05345	leuA	2-isopropylmalate synthase [EC:2.3.3.13]	1.253	0.308175	1.37	0.107297	2.131	0.000197359
	NJ74_RS07840	nanA	N-acetylneuraminate lyase [EC:4.1.3.3]	1.076	0.69436	2.353	1.48687e-11	1.246	0.142732
	NJ74_RS05695	yqeF	acetyl-CoA C-acetyltransferase [EC:2.3.1.9]	1.139	0.676215	1.447	0.111956	2.038	0.00828983
	novel0111	-	2-oxoglutarate dehydrogenase E1 component [EC:1.2.4.2]	1.196	0.546396	0.957	0.887485	2.33	0.0011659
	NJ74_RS18090	yqhD	NADP-dependent alcohol dehydrogenase [EC:1.1.-.-]	0.952	0.804573	2.226	1.66538e-13	1.007	0.955972
	novel0137	-	dihydrolipoamide dehydrogenase [EC:1.8.1.4]	0.989	0.967355	0.648	0.0246892	0.474	0.00148259
	NJ74_RS00315	frdD	fumarate reductase subunit D	0.477	9.50563e-05	0.811	0.165732	0.747	0.0848066
	NJ74_RS15230	glk	glucokinase [EC:2.7.1.2]	0.874	0.448907	0.482	1.17802e-11	0.593	5.4077e-07
	NJ74_RS01015	pgi	glucose-6-phosphate isomerase [EC:5.3.1.9]	0.722	0.117179	0.545	1.18283e-05	0.478	1.55079e-05
	NJ74_RS19785	kdgA	2-dehydro-3-deoxyphosphogluconate aldolase / (4S)-4-hydroxy-2-oxoglutarate aldolase [EC:4.1.2.14 4.1.3.42]	0.427	1.221e-06	0.674	0.00113924	0.643	0.000286322
	NJ74_RS10030	garK	glycerate 2-kinase [EC:2.7.1.165]	0.44	0.00240832	0.718	0.0119	0.535	0.000102854
	NJ74_RS15695	ackA	acetate kinase [EC:2.7.2.1]	0.763	0.0895385	0.449	5.90217e-11	0.458	8.25505e-09
	NJ74_RS25670	NJ74_RS25670	pyruvate kinase [EC:2.7.1.40]	0.684	0.17591	0.371	4.13161e-05	0.527	0.0190661
	NJ74_RS05145	aceE	pyruvate dehydrogenase E1 component [EC:1.2.4.1]	0.673	0.00957521	0.496	1.01857e-08	0.41	2.06498e-12
	novel0289	-	glyceraldehyde 3-phosphate dehydrogenase (phosphorylating) [EC:1.2.1.12]	0.542	0.195602	0.282	0.0119124	0.721	0.479086
	NJ74_RS15595	accD	acetyl-CoA carboxylase carboxyl transferase subunit beta [EC:6.4.1.2 2.1.3.15]	0.524	2.33545e-06	0.515	6.17733e-11	0.432	3.88888e-15
	NJ74_RS20190	prs	ribose-phosphate pyrophosphokinase [EC:2.7.6.1]	0.592	0.000145325	0.449	2.82034e-15	0.402	1.12045e-16
	NJ74_RS01485	glcF	glycolate oxidase iron-sulfur subunit	0.526	0.000399945	0.44	1.49812e-11	0.423	3.12285e-12
	NJ74_RS06625	gabT	4-aminobutyrate aminotransferase / (S)-3-amino-2-methylpropionate transaminase / 5-aminovalerate transaminase [EC:2.6.1.19 2.6.1.22 2.6.1.48]	0.324	7.25166e-11	0.563	0.000160311	0.487	9.85123e-06
	NJ74_RS06410	srlD	sorbitol-6-phosphate 2-dehydrogenase [EC:1.1.1.140]	0.425	2.69081e-05	0.508	4.52343e-05	0.402	3.58739e-07
	novel0183	-	glutamate decarboxylase [EC:4.1.1.15]	0.295	7.5621e-10	0.369	1.62919e-07	0.546	0.000702423
	NJ74_RS10730	ahr	alcohol/geraniol dehydrogenase (NADP+) [EC:1.1.1.2 1.1.1.183]	0.361	6.60633e-11	0.42	1.89261e-09	0.405	3.87797e-11
	NJ74_RS01480	glcE	glycolate oxidase FAD binding subunit	0.427	1.5883e-09	0.336	6.07723e-20	0.355	1.0852e-17
	NJ74_RS05095	gcd	quinoprotein glucose dehydrogenase [EC:1.1.5.2]	0.311	4.01497e-21	0.389	4.66327e-23	0.396	1.11101e-19
	NJ74_RS07315	NJ74_RS07315	glutamate decarboxylase [EC:4.1.1.15]	0.358	0.00036631	0.288	4.38655e-16	0.388	1.74149e-12
	NJ74_RS13705	NJ74_RS13705	glutamate decarboxylase [EC:4.1.1.15]	0.303	0.00077677	0.289	7.37151e-05	0.427	0.00275215
	NJ74_RS15715	hxpA	mannitol-1-/sugar-/sorbitol-6-phosphatase [EC:3.1.3.22 3.1.3.23 3.1.3.50]	0.257	2.68455e-09	0.448	3.62606e-11	0.286	8.73416e-27
	NJ74_RS14225	adhP	alcohol dehydrogenase, propanol-preferring [EC:1.1.1.1]	0.308	1.97152e-13	0.31	2.54605e-24	0.271	3.25622e-25
	NJ74_RS01475	glcD	glycolate oxidase [EC:1.1.3.15]	0.253	5.33695e-23	0.355	1.96522e-24	0.275	2.32826e-31
	novel0116	-	acetate kinase [EC:2.7.2.1]	0.295	0.0842001	0.235	0.0218706	0.249	0.0188393
	NJ74_RS04080	NJ74_RS04080	glutamate decarboxylase [EC:4.1.1.15]	0.153	1.19293e-10	0.174	2.02633e-35	0.225	7.73459e-38

## Sheet: Table S8
	Table S8: The DEGs of oxygenase and Fe-S cluster protein in E. coli.
	Gene_id	Gene name	Gene description	E. coli (300 mg/L)		E. coli (600 mg/L)		E. coli (1000 mg/L)
				Fold change	p value	Fold change	p value	Fold change	p value
	NJ74_RS22055	tauD	taurine dioxygenase	1.036	0.922	2.334	0.00225	1.562	0.141
	NJ74_RS19025	paaK	phenylacetate-CoA oxygenase/reductase subunit PaaK	1.793	0.0651	1.344	0.284	2.034	0.00794
	NJ74_RS19015	paaC	phenylacetate-CoA oxygenase subunit PaaC	3.872	0.00017	2.522	0.0174	3.353	0.00222
	NJ74_RS16430	yhhW	quercetin 2%2C3-dioxygenase	1.673	0.000249	2.037	2.09e-08	1.746	4.7e-06
	NJ74_RS08970	mhpB	3-carboxyethylcatechol 2%2C3-dioxygenase	1.232	0.714	3.701	0.00271	3.367	0.00359
	NJ74_RS08675	hcaE	aromatic ring-hydroxylating dioxygenase subunit alpha	1.47	0.238	2.189	0.00861	2.109	0.014
	NJ74_RS02560	ssuD	FMNH2-dependent alkanesulfonate monooxygenase	1.134	0.74	2.674	0.00217	1.82	0.112
	NJ74_RS07985	apbC	iron-sulfur cluster carrier protein ApbC	0.61	0.00165	0.467	3.6e-10	0.416	2.67e-11
	NJ74_RS18290	hscA	Fe-S protein assembly chaperone HscA	0.478	1.22e-05	0.483	1.58e-10	0.415	1.25e-16
	NJ74_RS18275	iscU	Fe-S cluster assembly scaffold IscU	0.494	1.26e-09	0.521	2.5e-10	0.46	8.49e-16
	NJ74_RS12925	sufC	Fe-S cluster assembly ATPase SufC	0.619	0.00505	0.611	0.000501	0.473	9.76e-07
	NJ74_RS12870	ydhX	4Fe-4S dicluster domain-containing protein	1.574	0.262	1.989	0.115	2.423	0.0189
	NJ74_RS00465	yjdI	(4Fe-4S)-binding protein	2.881	0.000187	2.298	0.00169	3.475	2.29e-06

## Sheet: Table S9
Table S9: The DEGs of ABC transporters in E. coli.
300 mg/L					600 mg/L					1000 mg/L
Gene_id	Gene name	Gene description	Fold change	Pvalue	Gene_id	Gene name	Gene description	Fold change	Pvalue	Gene_id	Gene name	Gene description	Fold change	Pvalue
novel0296	-	Uncharacterised protein [Klebsiella pneumoniae]	6.531	3.13786e-12	NJ74_RS18770	cysP	thiosulfate/sulfate ABC transporter substrate-binding protein CysP	69.268	6.42276e-143	novel0094	-	ABC transporter ATP-binding protein/permease [Escherichia coli]	14.759	6.76763e-10
novel0094	-	ABC transporter ATP-binding protein/permease [Escherichia coli]	6.14	7.87713e-05	NJ74_RS18775	cysT	sulfate/thiosulfate ABC transporter permease CysT	21.592	5.0083e-42	novel0296	-	Uncharacterised protein [Klebsiella pneumoniae]	8.781	6.86232e-23
NJ74_RS13860	dppA	dipeptide ABC transporter substrate-binding protein DppA	5.856	8.01926e-12	NJ74_RS22070	tauA	taurine ABC transporter substrate-binding protein	10.096	5.19303e-15	NJ74_RS08170	mglA	galactose/methyl galactoside ABC transporter ATP-binding protein MglA	6.549	0.00307081
NJ74_RS08170	mglA	galactose/methyl galactoside ABC transporter ATP-binding protein MglA	4.199	0.000385969	NJ74_RS18780	cysW	sulfate/thiosulfate ABC transporter permease CysW	8.036	1.37956e-36	NJ74_RS13860	dppA	dipeptide ABC transporter substrate-binding protein DppA	6.17	6.4729e-05
NJ74_RS17290	ugpB	sn-glycerol-3-phosphate ABC transporter substrate-binding protein UgpB	3.849	1.59207e-06	NJ74_RS18785	cysA	sulfate/thiosulfate ABC transporter ATP-binding protein CysA	7.757	5.70766e-44	NJ74_RS17290	ugpB	sn-glycerol-3-phosphate ABC transporter substrate-binding protein UgpB	6.098	1.85954e-13
NJ74_RS07600	NJ74_RS07600	amino acid ABC transporter permease	3.754	0.000941003	NJ74_RS22065	tauB	taurine ABC transporter ATP-binding subunit	7.667	6.86312e-09	NJ74_RS18770	cysP	thiosulfate/sulfate ABC transporter substrate-binding protein CysP	5.819	5.15655e-21
NJ74_RS04125	rbsD	D-ribose pyranase	3.677	1.2261e-22	NJ74_RS19435	tcyJ	cystine ABC transporter substrate-binding protein	5.7	9.77097e-38	NJ74_RS07420	lsrA	autoinducer 2 ABC transporter ATP-binding protein LsrA	4.846	8.0092e-07
NJ74_RS03200	glnH	glutamine ABC transporter substrate-binding protein GlnH	3.383	3.22528e-13	NJ74_RS22060	tauC	taurine ABC transporter permease TauC	5.528	3.96353e-05	NJ74_RS04125	rbsD	D-ribose pyranase	4.794	1.64249e-34
NJ74_RS04115	rbsC	ribose ABC transporter permease	2.945	0.000868334	NJ74_RS12125	sbp	sulfate/thiosulfate ABC transporter substrate-binding protein Sbp	5.379	3.77772e-25	NJ74_RS04115	rbsC	ribose ABC transporter permease	4.756	6.41889e-09
NJ74_RS01090	gltI	glutamate/aspartate ABC transporter substrate-binding protein GltI	2.811	0.00120981	novel0094	-	ABC transporter ATP-binding protein/permease [Escherichia coli]	5.358	0.000510628	NJ74_RS07600	NJ74_RS07600	amino acid ABC transporter permease	4.394	1.30375e-05
NJ74_RS08175	mglB	galactose/glucose ABC transporter substrate-binding protein MglB	2.658	0.000170406	novel0296	-	Uncharacterised protein [Klebsiella pneumoniae]	5.183	2.3836e-18	NJ74_RS22070	tauA	taurine ABC transporter substrate-binding protein	4.145	7.50187e-05
NJ74_RS06550	proV	glycine betaine/L-proline ABC transporter ATP-binding protein ProV	2.614	0.00114561	NJ74_RS13990	xylG	D-xylose ABC transporter ATP-binding protein	5.06	0.00015838	NJ74_RS22060	tauC	taurine ABC transporter permease TauC	4.122	0.000335638
NJ74_RS17275	ugpC	sn-glycerol 3-phosphate ABC transporter ATP binding protein UgpC	2.612	7.56569e-10	NJ74_RS07600	NJ74_RS07600	amino acid ABC transporter permease	4.99	1.22365e-05	NJ74_RS13990	xylG	D-xylose ABC transporter ATP-binding protein	3.962	0.000513817
NJ74_RS02945	artJ	ABC transporter substrate-binding protein ArtJ	2.518	0.00107251	NJ74_RS13860	dppA	dipeptide ABC transporter substrate-binding protein DppA	4.514	9.75714e-23	NJ74_RS17285	ugpA	sn-glycerol-3-phosphate ABC transporter permease UgpA	3.93	8.17227e-09
NJ74_RS07435	lsrB	autoinducer 2 ABC transporter substrate-binding protein LsrB	2.458	0.00812287	NJ74_RS07420	lsrA	autoinducer 2 ABC transporter ATP-binding protein LsrA	4.082	0.00051272	NJ74_RS03200	glnH	glutamine ABC transporter substrate-binding protein GlnH	3.915	2.61251e-16
NJ74_RS08165	mglC	galactose/methyl galactoside ABC transporter permease MglC	2.387	0.0129124	NJ74_RS02555	ssuA	aliphatic sulfonate ABC transporter substrate-binding protein SsuA	3.983	4.20547e-05	NJ74_RS19540	araF	arabinose ABC transporter substrate-binding protein AraF	3.733	2.25988e-05
NJ74_RS21825	sapF	peptide ABC transporter ATP-binding protein SapF	2.296	0.000128009	NJ74_RS04125	rbsD	D-ribose pyranase	3.969	5.16907e-31	NJ74_RS22065	tauB	taurine ABC transporter ATP-binding subunit	3.645	0.0010464
NJ74_RS13840	dppD	dipeptide ABC transporter ATP-binding protein	2.27	0.00475723	NJ74_RS17290	ugpB	sn-glycerol-3-phosphate ABC transporter substrate-binding protein UgpB	3.715	2.337e-12	NJ74_RS00580	phnC	phosphonate ABC transporter ATP-binding protein	3.428	0.000673554
NJ74_RS00960	malE	maltose/maltodextrin ABC transporter substrate-binding protein MalE	2.248	0.00441837	NJ74_RS19540	araF	arabinose ABC transporter substrate-binding protein AraF	3.71	0.000181439	NJ74_RS18775	cysT	sulfate/thiosulfate ABC transporter permease CysT	3.278	0.000150375
NJ74_RS13835	dppF	dipeptide ABC transporter ATP-binding subunit DppF	2.132	0.000154485	NJ74_RS08170	mglA	galactose/methyl galactoside ABC transporter ATP-binding protein MglA	3.483	5.39141e-05	NJ74_RS08165	mglC	galactose/methyl galactoside ABC transporter permease MglC	3.264	5.17972e-05
NJ74_RS17425	nikC	nickel ABC transporter permease subunit NikC	0.487	0.00117438	NJ74_RS17315	livH	high-affinity branched-chain amino acid ABC transporter permease LivH	3.445	0.00183164	NJ74_RS13985	xylF	D-xylose ABC transporter substrate-binding protein	3.215	0.0123238
NJ74_RS19450	yecC	L-cystine ABC transporter ATP-binding protein YecC	0.471	0.000300687	NJ74_RS03200	glnH	glutamine ABC transporter substrate-binding protein GlnH	3.344	3.07307e-21	NJ74_RS01090	gltI	glutamate/aspartate ABC transporter substrate-binding protein GltI	3.15	0.0158637
NJ74_RS14810	mdlA	SmdA family multidrug ABC transporter permease/ATP-binding protein	0.469	1.16909e-06	NJ74_RS04115	rbsC	ribose ABC transporter permease	3.048	4.15246e-06	NJ74_RS08635	yphD	ABC transporter permease	3.134	0.0165343
NJ74_RS20935	metQ	methionine ABC transporter substrate-binding lipoprotein MetQ	0.444	0.000753118	NJ74_RS00950	malK	maltose/maltodextrin ABC transporter ATP-binding protein MalK	3.002	0.0011423	NJ74_RS08630	yphE	sugar ABC transporter ATP-binding protein	3.026	0.00056933
NJ74_RS20715	fhuB	Fe(3+)-hydroxamate ABC transporter permease FhuB	0.437	4.94732e-05	NJ74_RS04595	nlpA	lipoprotein NlpA	2.934	6.35862e-06	NJ74_RS08175	mglB	galactose/glucose ABC transporter substrate-binding protein MglB	2.994	3.28041e-06
NJ74_RS03445	modA	molybdate ABC transporter substrate-binding protein	0.429	4.12871e-06	NJ74_RS08635	yphD	ABC transporter permease	2.843	0.00631153	NJ74_RS17335	livJ	branched chain amino acid ABC transporter substrate-binding protein LivJ	2.849	0.000333015
NJ74_RS17350	ftsE	cell division ATP-binding protein FtsE	0.413	2.98283e-09	NJ74_RS07605	NJ74_RS07605	amino acid ABC transporter permease	2.819	0.00217291	NJ74_RS13850	dppB	dipeptide ABC transporter permease DppB	2.82	3.99195e-05
NJ74_RS09675	mlaE	lipid asymmetry maintenance ABC transporter permease subunit MlaE	0.412	5.77499e-10	NJ74_RS17335	livJ	branched chain amino acid ABC transporter substrate-binding protein LivJ	2.722	0.00291296	NJ74_RS10930	ytfQ	galactofuranose ABC transporter substrate-binding protein YtfQ	2.789	1.40445e-07
NJ74_RS21840	sapB	putrescine ABC transporter permease SapB	0.401	2.84753e-09	NJ74_RS00585	phnD	phosphonate ABC transporter substrate-binding protein	2.655	0.00493867	NJ74_RS17320	livK	high-affinity branched-chain amino acid ABC transporter substrate-binding protein LivK	2.729	0.00201164
NJ74_RS17345	ftsX	permease-like cell division protein FtsX	0.399	1.15496e-10	NJ74_RS08630	yphE	sugar ABC transporter ATP-binding protein	2.603	0.00232424	NJ74_RS00950	malK	maltose/maltodextrin ABC transporter ATP-binding protein MalK	2.627	0.00092739
NJ74_RS18785	cysA	sulfate/thiosulfate ABC transporter ATP-binding protein CysA	0.39	5.84029e-05	NJ74_RS00960	malE	maltose/maltodextrin ABC transporter substrate-binding protein MalE	2.596	3.62913e-05	NJ74_RS10920	ytfT	ABC transporter permease	2.519	5.5947e-05
NJ74_RS19735	znuB	zinc ABC transporter permease subunit ZnuB	0.385	5.48749e-06	NJ74_RS13850	dppB	dipeptide ABC transporter permease DppB	2.55	0.0026833	NJ74_RS02555	ssuA	aliphatic sulfonate ABC transporter substrate-binding protein SsuA	2.48	0.0230643
NJ74_RS01425	fepG	iron-enterobactin ABC transporter permease	0.385	0.00159375	NJ74_RS08165	mglC	galactose/methyl galactoside ABC transporter permease MglC	2.506	0.00610369	NJ74_RS17275	ugpC	sn-glycerol 3-phosphate ABC transporter ATP binding protein UgpC	2.458	5.45842e-11
NJ74_RS20945	metN	methionine ABC transporter ATP-binding protein MetN	0.379	3.64749e-05	NJ74_RS10930	ytfQ	galactofuranose ABC transporter substrate-binding protein YtfQ	2.504	3.45549e-06	NJ74_RS07435	lsrB	autoinducer 2 ABC transporter substrate-binding protein LsrB	2.457	0.00480449
NJ74_RS17420	nikB	nickel ABC transporter permease subunit NikB	0.373	3.32509e-05	NJ74_RS01090	gltI	glutamate/aspartate ABC transporter substrate-binding protein GltI	2.392	0.0174373	NJ74_RS17315	livH	high-affinity branched-chain amino acid ABC transporter permease LivH	2.368	0.0169304
NJ74_RS20705	fhuC	Fe3+-hydroxamate ABC transporter ATP-binding protein FhuC	0.359	6.12452e-07	NJ74_RS17320	livK	high-affinity branched-chain amino acid ABC transporter substrate-binding protein LivK	2.374	0.0160312	NJ74_RS07430	lsrD	autoinducer 2 ABC transporter permease LsrD	2.304	0.00440269
NJ74_RS14805	mdlB	SmdB family multidrug efflux ABC transporter permease/ATP-binding protein	0.35	1.66511e-10	NJ74_RS17285	ugpA	sn-glycerol-3-phosphate ABC transporter permease UgpA	2.331	0.0221179	NJ74_RS00960	malE	maltose/maltodextrin ABC transporter substrate-binding protein MalE	2.287	0.000543691
NJ74_RS01420	fepD	Fe(3+)-siderophore ABC transporter permease	0.316	0.000408005	NJ74_RS08175	mglB	galactose/glucose ABC transporter substrate-binding protein MglB	2.244	6.01477e-06	NJ74_RS04120	rbsA	ribose ABC transporter ATP-binding protein RbsA	2.279	9.07943e-05
NJ74_RS20940	metI	methionine ABC transporter permease MetI	0.285	5.87493e-15	NJ74_RS10925	ytfR	sugar ABC transporter ATP-binding protein	2.242	0.000232827	NJ74_RS21825	sapF	peptide ABC transporter ATP-binding protein SapF	2.275	4.60051e-07
					NJ74_RS03105	gsiA	glutathione ABC transporter ATP-binding protein GsiA	2.191	4.1049e-10	NJ74_RS17300	livF	high-affinity branched-chain amino acid ABC transporter ATP-binding protein LivF	2.243	0.00497965
					NJ74_RS13995	xylH	xylose ABC transporter permease XylH	2.132	0.0065247	NJ74_RS10925	ytfR	sugar ABC transporter ATP-binding protein	2.158	0.000300145
					NJ74_RS17275	ugpC	sn-glycerol 3-phosphate ABC transporter ATP binding protein UgpC	2.124	8.33376e-08	NJ74_RS00965	malF	maltose ABC transporter permease MalF	2.111	0.00185521
					NJ74_RS02945	artJ	ABC transporter substrate-binding protein ArtJ	2.101	0.00680166	NJ74_RS09670	mlaF	phospholipid ABC transporter ATP-binding protein MlaF	0.493	2.75277e-11
					NJ74_RS09670	mlaF	phospholipid ABC transporter ATP-binding protein MlaF	0.499	1.99081e-10	NJ74_RS09685	mlaC	phospholipid-binding protein MlaC	0.478	6.41764e-09
					NJ74_RS09120	lolC	lipoprotein-releasing ABC transporter permease subunit LolC	0.497	1.50865e-10	NJ74_RS09640	lptB	LPS export ABC transporter ATP-binding protein	0.467	3.10179e-09
					NJ74_RS09640	lptB	LPS export ABC transporter ATP-binding protein	0.497	6.34671e-09	NJ74_RS17345	ftsX	permease-like cell division protein FtsX	0.459	1.06678e-08
					NJ74_RS17425	nikC	nickel ABC transporter permease subunit NikC	0.477	7.05073e-05	NJ74_RS03445	modA	molybdate ABC transporter substrate-binding protein	0.452	2.55706e-07
					NJ74_RS17350	ftsE	cell division ATP-binding protein FtsE	0.471	6.60287e-09	NJ74_RS17350	ftsE	cell division ATP-binding protein FtsE	0.451	4.17752e-07
					NJ74_RS17430	nikD	nickel import ATP-binding protein NikD	0.471	9.47003e-07	NJ74_RS09675	mlaE	lipid asymmetry maintenance ABC transporter permease subunit MlaE	0.442	5.28116e-10
					NJ74_RS21105	oppD	murein tripeptide/oligopeptide ABC transporter ATP-binding protein OppD	0.467	5.81373e-10	NJ74_RS14810	mdlA	SmdA family multidrug ABC transporter permease/ATP-binding protein	0.439	2.72673e-10
					NJ74_RS16215	ccmC	heme exporter protein CcmC	0.462	3.08796e-06	NJ74_RS09120	lolC	lipoprotein-releasing ABC transporter permease subunit LolC	0.41	7.08097e-06
					NJ74_RS21840	sapB	putrescine ABC transporter permease SapB	0.445	2.69682e-09	NJ74_RS01420	fepD	Fe(3+)-siderophore ABC transporter permease	0.385	0.000166771
					NJ74_RS03445	modA	molybdate ABC transporter substrate-binding protein	0.44	2.37085e-08	NJ74_RS21840	sapB	putrescine ABC transporter permease SapB	0.383	1.43501e-08
					NJ74_RS14810	mdlA	SmdA family multidrug ABC transporter permease/ATP-binding protein	0.417	8.62536e-13	NJ74_RS16210	ccmB	heme exporter protein CcmB	0.362	1.31129e-07
					NJ74_RS20705	fhuC	Fe3+-hydroxamate ABC transporter ATP-binding protein FhuC	0.409	1.08758e-05	NJ74_RS14805	mdlB	SmdB family multidrug efflux ABC transporter permease/ATP-binding protein	0.341	1.85671e-16
					NJ74_RS17420	nikB	nickel ABC transporter permease subunit NikB	0.398	1.11125e-06	NJ74_RS20705	fhuC	Fe3+-hydroxamate ABC transporter ATP-binding protein FhuC	0.339	7.53925e-09
					NJ74_RS14805	mdlB	SmdB family multidrug efflux ABC transporter permease/ATP-binding protein	0.372	1.32553e-15	NJ74_RS20945	metN	methionine ABC transporter ATP-binding protein MetN	0.338	2.22821e-20
					NJ74_RS20935	metQ	methionine ABC transporter substrate-binding lipoprotein MetQ	0.351	1.61014e-18	NJ74_RS20935	metQ	methionine ABC transporter substrate-binding lipoprotein MetQ	0.327	7.01941e-18
					NJ74_RS20945	metN	methionine ABC transporter ATP-binding protein MetN	0.323	2.85469e-23	NJ74_RS16215	ccmC	heme exporter protein CcmC	0.317	1.22563e-07
					NJ74_RS19735	znuB	zinc ABC transporter permease subunit ZnuB	0.323	1.08705e-12	NJ74_RS19735	znuB	zinc ABC transporter permease subunit ZnuB	0.301	8.74241e-12
					NJ74_RS17415	nikA	nickel ABC transporter substrate-binding protein	0.299	7.38509e-13	NJ74_RS20940	metI	methionine ABC transporter permease MetI	0.281	5.02384e-20
					NJ74_RS20940	metI	methionine ABC transporter permease MetI	0.295	9.48152e-20	NJ74_RS16220	ccmD	heme exporter protein CcmD	0.256	0.0001676

## Sheet: Table S10-S11
	Table S10: The DEGs of the bacterial secretion system in E. coli.						Table S11: The DEGs of the phosphotransferase system in E. coli.
	Gene_id	Gene name	Gene description	Fold change	Pvalue		Gene_id	Gene name	Gene description	Fold change	Pvalue
	300 mg/L						300 mg/L
	NJ74_RS01235	tatE	twin-arginine translocase subunit TatE	2.167	2.63997e-09		NJ74_RS18820	ptsH	phosphocarrier protein Hpr	2.599	1.1445e-14
	novel0014	-	preprotein translocase membrane subunit [Escherichia coli]	0.065	2.23795e-05		NJ74_RS04255	bglF	PTS beta-glucoside transporter subunit IIABC	2.558	0.0118709
	600 mg/L						NJ74_RS13205	chbA	PTS N%2CN'-diacetylchitobiose transporter subunit IIA	2.375	0.00795892
	NJ74_RS01525	gspC	type II secretion system protein GspC	5.853	0.00103622		NJ74_RS13635	manX	PTS mannose transporter subunit IIAB	2.158	2.85177e-06
	NJ74_RS01235	tatE	twin-arginine translocase subunit TatE	2.399	4.97721e-14		600 mg/L
	NJ74_RS01530	gspL	type II secretion system protein GspL	2.179	0.01103		NJ74_RS04255	bglF	PTS beta-glucoside transporter subunit IIABC	5.585	3.93727e-06
	novel0014	-	preprotein translocase membrane subunit [Escherichia coli]	0.07	4.5848e-06		NJ74_RS09985	agaV	PTS N-acetylgalactosamine transporter subunit IIB	4.6	0.000108328
	NJ74_RS22085	secE	preprotein translocase subunit SecE	0.397	8.96862e-16		NJ74_RS03620	mngA	PTS 2-O-a-mannosyl-D-glycerate transporter subunit IIABC	4.239	1.33942e-05
	1000 mg/L						NJ74_RS00105	ulaA	PTS ascorbate transporter subunit IIC	3.404	0.000900635
	NJ74_RS01525	gspC	type II secretion system protein GspC	4.408	0.00303678		NJ74_RS06420	srlE	PTS glucitol/sorbitol transporter subunit IIB	3.207	2.94757e-06
	novel0364	-	TatA/E family protein twin arginine-targeting protein translocase [Escherichia fergusonii B253]	2.643	0.00473902		NJ74_RS01715	cmtA	PTS mannitol transporter subunit IICB	3.109	0.00404081
	NJ74_RS01235	tatE	twin-arginine translocase subunit TatE	2.591	3.325e-14		NJ74_RS09955	agaC	PTS galactosamine transporter subunit IIC	2.991	0.0103859
	NJ74_RS17815	tatA	Sec-independent protein translocase subunit TatA	2.166	1.49244e-06		NJ74_RS10870	treB	PTS trehalose transporter subunit IIBC	2.727	1.50941e-11
	NJ74_RS01530	gspL	type II secretion system protein GspL	2.115	0.00633957		NJ74_RS18820	ptsH	phosphocarrier protein Hpr	2.406	1.55834e-13
	NJ74_RS01535	yghD	GspM family type II secretion system protein YghD	2.043	0.00319332		NJ74_RS13210	chbC	PTS N%2CN'-diacetylchitobiose transporter subunit IIC	2.326	0.000195626
	NJ74_RS06855	ffh	signal recognition particle protein	0.484	7.39095e-09		NJ74_RS09195	ptsG	PTS glucose transporter subunit IIBC	2.05	2.10427e-10
	NJ74_RS20505	secY	preprotein translocase subunit SecY	0.446	4.93667e-10		1000 mg/L
	NJ74_RS22085	secE	preprotein translocase subunit SecE	0.337	6.11043e-15		NJ74_RS04255	bglF	PTS beta-glucoside transporter subunit IIABC	4.714	2.64377e-07
	novel0014	-	preprotein translocase membrane subunit [Escherichia coli]	0.109	4.89549e-06		NJ74_RS09985	agaV	PTS N-acetylgalactosamine transporter subunit IIB	3.835	0.000216227
							NJ74_RS13205	chbA	PTS N%2CN'-diacetylchitobiose transporter subunit IIA	3.557	1.67013e-05
							NJ74_RS03620	mngA	PTS 2-O-a-mannosyl-D-glycerate transporter subunit IIABC	3.158	0.000428825
							NJ74_RS18820	ptsH	phosphocarrier protein Hpr	2.965	1.11676e-11
							NJ74_RS13210	chbC	PTS N%2CN'-diacetylchitobiose transporter subunit IIC	2.916	1.2712e-05
							NJ74_RS00105	ulaA	PTS ascorbate transporter subunit IIC	2.798	0.000937975
							NJ74_RS01715	cmtA	PTS mannitol transporter subunit IICB	2.576	0.00879996
							NJ74_RS18750	murP	PTS N-acetylmuramic acid transporter subunit IIBC	2.409	1.65438e-05
							NJ74_RS06420	srlE	PTS glucitol/sorbitol transporter subunit IIB	2.208	0.0014662
							NJ74_RS13635	manX	PTS mannose transporter subunit IIAB	2.042	8.68634e-07

## Sheet: Table S12-S13
	Table S12: The DEGs of the SoxRS system in E. coli.
	Gene_id	Gene name	Gene description	E. coli (300 mg/L)		E. coli (600 mg/L)		E. coli (1000 mg/L)
				Fold change	p value	Fold change	p value	Fold change	p value
	NJ74_RS14745	acrB	efflux RND transporter permease AcrB	0.557	6.21e-07	0.61	2.66e-07	0.484	1.31e-15
	NJ74_RS07010	cusC	Cu (+)/Ag (+) efflux RND transporter outer membrane channel CusC	1.28	0.637	3.294	0.0149	3.588	0.00838
	NJ74_RS04420	dgoT	MFS transporter	1.045	0.89	2.115	0.018	1.857	0.0508
	NJ74_RS12090	kdgT	2-keto-3-deoxygluconate transporter	2.55	4.82e-06	2.551	3.46e-07	2.764	3.03e-07
	NJ74_RS08940	lacA	galactoside O-acetyltransferase	5.041	9.75e-05	3.447	2.06e-06	4.325	5.11e-07
	NJ74_RS09640	lptB	LPS export ABC transporter ATP-binding protein	0.613	0.000422	0.497	6.35e-09	0.502	9.73e-09
	NJ74_RS07520	marB	multiple antibiotic resistance protein MarB	0.27	8.49e-07	0.328	4.54e-10	0.311	3.66e-10
	NJ74_RS07510	marR	multiple antibiotic resistance transcriptional regulator MarR	0.283	6.37e-11	0.208	5.44e-22	0.169	5.25e-20
	NJ74_RS14810	mdlA	SmdA family multidrug ABC transporter permease/ATP-binding protein	0.469	1.17e-06	0.417	8.63e-13	0.452	5.84e-09
	NJ74_RS14805	mdlB	SmdB family multidrug efflux ABC transporter permease/ATP-binding protein	0.35	1.67e-10	0.372	1.33e-15	0.351	2.25e-14
	NJ74_RS02480	pqiB	intermembrane transport protein PqiB	2.287	4.32e-06	2.034	3.59e-08	1.726	0.000208
	NJ74_RS02990	rimK	30S ribosomal protein S6--L-glutamate ligase	0.353	6.57e-06	0.495	4.56e-10	0.371	2.78e-16
	NJ74_RS08250	yeiL	transcriptional regulator YeiL	1.889	0.212	2.593	0.0354	3.113	0.0174
	NJ74_RS11590	yjjI	YjjI family glycine radical enzyme	2.347	2.23e-05	2.317	1.73e-10	2.754	2.76e-11
	NJ74_RS11585	yjjW	YjjW family glycine radical enzyme activase	1.416	0.364	2.004	0.0647	2.787	0.00244
	NJ74_RS19955	ymgA	two-component-system connector protein YmgA	6.768	4.84e-32	3.725	6.33e-21	4.235	1.01e-20
	NJ74_RS20785	map	type I methionyl aminopeptidase	0.506	2.16e-08	0.531	2.32e-09	0.421	1.19e-16
	NJ74_RS01015	pgi	glucose-6-phosphate isomerase	0.722	0.117	0.545	1.18e-05	0.478	1.55e-05
	NJ74_RS21750	ribA	GTP cyclohydrolase II	0.559	0.000163	0.576	7.26e-07	0.485	1.12e-09
	NJ74_RS19950	ycgZ	regulatory protein YcgZ	3.102	2.72e-13	1.807	1.35e-05	1.609	0.000918
	NJ74_RS13880	yhjX	MFS transporter	0.489	0.000505	0.787	0.1	0.369	4.67e-08
	NJ74_RS00815	yjcB	YjcB family protein	0.242	9.89e-33	0.224	5.7e-48	0.209	2.64e-60
	NJ74_RS09610	yrbL	PhoP regulatory network protein YrbL	0.41	7.97e-12	0.484	5.63e-12	0.392	1.38e-23
	Table S13: The DEGs of efflux pumps in E. coli.
	Gene_id	Gene	Gene description	E.coli (300mg/L)		E.coli (600 mg/L)		E.coli (1000 mg/L)
		name		Fold change	p value	Fold change	p value	Fold change	p value
	NJ74_RS14745	acrB	efflux RND transporter permease AcrB	0.557	6.21e-07	0.61	2.66e-07	0.484	1.31e-15
	NJ74_RS07630	acrE	multidrug efflux RND transporter periplasmic adaptor subunit AcrE	1.711	0.227	2.655	0.0054	3.189	0.00287
	NJ74_RS14735	acrR	multidrug efflux transporter transcriptional repressor AcrR	1.511	0.25	1.186	0.609	3.077	0.000707
	NJ74_RS03450	acrZ	multidrug efflux pump accessory protein AcrZ	0.384	0.00122	0.704	0.156	0.373	0.00182
	NJ74_RS07000	cusB	Cu(+)/Ag(+) efflux RND transporter periplasmic adaptor subunit CusB	1.809	0.177	2.728	0.00433	1.439	0.421
	NJ74_RS07010	cusC	Cu(+)/Ag(+) efflux RND transporter outer membrane channel CusC	1.28	0.637	3.294	0.0149	3.588	0.00838
	NJ74_RS06510	emrB	multidrug efflux MFS transporter permease subunit EmrB	0.468	3.3e-08	0.585	2.3e-06	0.708	0.00283
	NJ74_RS04510	emrD	multidrug efflux MFS transporter EmrD	0.368	2.21e-09	0.396	1.46e-16	0.344	3.42e-20
	NJ74_RS15335	emrK	multidrug efflux MFS transporter periplasmic adaptor subunit EmrK	7.203	0.0157	7.801	0.00265	7.389	0.0139
	NJ74_RS18060	exbB	tol-pal system-associated acyl-CoA thioesterase	0.611	0.065	0.364	2.3e-15	0.413	1.84e-09
	NJ74_RS07520	marB	multiple antibiotic resistance protein MarB	0.27	8.49e-07	0.328	4.54e-10	0.311	3.66e-10
	NJ74_RS07510	marR	multiple antibiotic resistance transcriptional regulator MarR	0.283	6.37e-11	0.208	5.44e-22	0.169	5.25e-20
	NJ74_RS14810	mdlA	SmdA family multidrug ABC transporter permease/ATP-binding protein	0.469	1.17e-06	0.417	8.63e-13	0.452	5.84e-09
	NJ74_RS14805	mdlB	SmdB family multidrug efflux ABC transporter permease/ATP-binding protein	0.35	1.67e-10	0.372	1.33e-15	0.351	2.25e-14
	NJ74_RS04095	mdtD	multidrug transporter subunit MdtD	1.757	0.000185	1.842	4.72e-06	2.025	2.12e-07
	NJ74_RS09375	mdtH	multidrug efflux MFS transporter MdtH	0.429	4.58e-06	0.521	2.11e-05	0.509	3.52e-05
	NJ74_RS12495	mdtI	multidrug/spermidine efflux SMR transporter subunit MdtI	4.1	0.00424	2.675	0.013	3.706	0.0154
	NJ74_RS12830	mdtK	multidrug efflux MATE transporter MdtK	0.472	1.27e-06	0.478	8.61e-08	0.43	1.66e-09
	NJ74_RS04315	mdtL	multidrug efflux MFS transporter MdtL	1.128	0.718	2.12	0.0129	1.986	0.0172
	NJ74_RS00700	mdtN	multidrug efflux transporter periplasmic adaptor subunit MdtN	0.991	0.982	2.203	0.0542	2.536	0.00983
	NJ74_RS00705	mdtO	multidrug efflux transporter permease subunit MdtO	1.499	0.218	3.635	0.000165	3.174	0.000116
	NJ74_RS00710	mdtP	multidrug efflux transporter outer membrane subunit MdtP	1.201	0.587	2.208	0.00916	2.517	0.0041
	NJ74_RS20700	NJ74_RS20700	TonB-dependent siderophore receptor	0.443	1.47e-08	0.375	2.45e-18	0.329	3.47e-21
	NJ74_RS03580	tolQ	Tol-Pal system protein TolQ	0.624	0.00164	0.438	2.57e-13	0.464	1.39e-10
	NJ74_RS03585	ybgC	tol-pal system-associated acyl-CoA thioesterase	0.619	0.000829	0.444	3.94e-09	0.466	3.06e-09
	NJ74_RS05490	yaaU	MFS transporter	2.296	0.0994	3.026	0.0228	5.765	1.37e-05
	NJ74_RS04420	dgoT	MFS transporter	1.045	0.89	2.115	0.018	1.857	0.0508
	NJ74_RS02750	ycaD	MFS transporter	0.343	5.46e-13	0.204	7.03e-39	0.234	4.81e-29
	NJ74_RS13385	ydjE	MFS transporter	1.82	0.1	1.985	0.035	2.423	0.0046
	NJ74_RS13415	ydjK	MFS transporter	0.814	0.598	2.053	0.036	2.286	0.00781
	NJ74_RS15565	yfcJ	MFS transporter	0.454	5.07e-05	0.475	5.53e-05	0.444	1.78e-06
	NJ74_RS06075	ygcS	MFS transporter	1.657	0.191	3.265	0.00119	2.383	0.0455
	NJ74_RS13880	yhjX	MFS transporter	0.489	0.000505	0.787	0.1	0.369	4.67e-08
	NJ74_RS11895	yihN	MFS transporter	2.834	0.061	3.491	0.0134	5.636	0.0002
	NJ74_RS11905	yihO	MFS transporter	2.15	0.012	3.123	4.66e-06	2.038	0.0249
	NJ74_RS11910	yihP	MFS transporter	1.533	0.252	3.368	0.0014	3.32	0.000387
	NJ74_RS06060	yqcE	MFS transporter	3.123	0.00824	3.672	0.000664	3.7	0.00248
